# Supplementary material for: Non-Invasive Monitoring of Cerebral Edema Using Ultrasonic Echo Signal Features and Machine Learning
Source: Brain Sci. 2024 Nov 23;14(12):1175. doi: 10.3390/brainsci14121175 (PMC11674144; doi:10.3390/brainsci14121175)
Supplement: Supplementary file 1 [file brainsci-14-01175-s001.zip]

Archive with 10 entries (10 files):
- Figure 1.tif
- Figure 10.tif
- Figure 2.tif
- Figure 3.tif
- Figure 4.tif
- Figure 5.tif
- Figure 6.tif
- Figure 7.tif
- Figure 8.tif
- Figure 9.tif
